# Supplementary material for: Cytotoxic Effects on Gingival Mesenchymal Stromal Cells and Root Surface Modifications Induced by Some Local Antimicrobial Products Used in Periodontitis Treatment
Source: Materials (Basel). 2021 Sep 3;14(17):5049. doi: 10.3390/ma14175049 (PMC8434495; doi:10.3390/ma14175049)
Supplement: Supplementary file 1 [file materials-14-05049-s001.zip]

Archive with 1 entries (1 files):
- materials-1330264-supplementary.pdf
